# Supplementary material for: Untargeted Metabolomics Pilot Study Using UHPLC-qTOF MS Profile in Sows’ Urine Reveals Metabolites of Bladder Inflammation
Source: Metabolites. 2022 Nov 28;12(12):1186. doi: 10.3390/metabo12121186 (PMC9784506; doi:10.3390/metabo12121186)
Supplement: Supplementary file 1 [file metabolites-12-01186-s001.zip]

Archive with 1 entries (1 files):
- metabolites-1960129-supplementary.pdf
